# Supplementary material for: Efficacy of Anti-CD38 Monoclonal Antibodies for Relapsed or Refractory Multiple Myeloma in Stem Cell Transplant-Ineligible Patients Aged over 65 Years: A Propensity Score-Matched Study
Source: Hematol Rep. 2024 Nov 18;16(4):714–23. doi: 10.3390/hematolrep16040068 (PMC11587159; doi:10.3390/hematolrep16040068)
Supplement: Supplementary file 1 [file hematolrep-16-00068-s001.zip]

Archive with 1 entries (1 files):
- hematolrep-3210002-supplementary.pdf
